# Supplementary material for: First Toxicological Analysis of the Pufferfish Sphoeroides pachygaster Collected in Italian Waters (Strait of Sicily): Role of Citizens Science in Monitoring Toxic Marine Species
Source: Animals (Basel). 2023 Jun 4;13(11):1873. doi: 10.3390/ani13111873 (PMC10252100; doi:10.3390/ani13111873)
Supplement: Supplementary file 1 [file animals-13-01873-s001.zip]

Archive with 1 entries (1 files):
- animals-2409952-supplementary.pdf
